# Supplementary material for: Impact of phosphodiesterases PDE3 and PDE4 on 5-hydroxytryptamine receptor4-mediated increase of cAMP in human atrial fibrillation
Source: Naunyn Schmiedebergs Arch Pharmacol. 2020 Sep 19;394(2):291–8. doi: 10.1007/s00210-020-01968-1 (PMC7835186; doi:10.1007/s00210-020-01968-1)
Supplement: Supplementary file 1 — (XLSX 23 kb) [file 210_2020_1968_MOESM1_ESM.xlsx]

## Sheet: Ser CellsBased TC
				delta FRET
Date	Cell Isolation/Patient ID	Cell No within an Isolation/Patient	Rhythm	5-HT	5-HT + FSK	Cil + Rol	Cil + Rol + 5-HAT	C + R + 5-HT + FSK
180321	6	cell3	SR	6.63694	20.8966
180329	12	cell6	SR	8.09306	24.6722
180412	17	cell2	SR	2.02725	12.1686
180414	18	cell7	SR	10.9491	24.6107
180414	18	cell8	SR	9.53744	21.3506
180427	22	cell3	SR	11.1303	21.8175
18051901	32	cell8	SR	10.0096	11.6348
180603	35	cell3	SR	5.8379	8.73199
180706	45	cell4	SR	4.01331	6.90519
18070701	47	cell3	SR	3.77387	11.5734
190131	145	cell1	SR	6.78144	15.3063
190131	145	cell2	SR	8.38187	15.2061
190206	149	cell1	SR	13.5042	16.2011
190206	149	cell2	SR	11.31	16.0251
190207	150	cell1	SR	11.7125	17.4786
190208	151	cell9	SR	13.1828	18.6704
190208	151	cell10	SR	13.2867	19.1594
190210	153	cell1	SR	6.64598	13.2654
180329	12	cell5	SR			8.48211	9.88162	14.7623
180412	17	cell3	SR			9.80541	16.6204	23.1243
180414	18	cell11	SR			9.01889	18.9647	19.4794
180414	18	cell12	SR			9.88591	19.9471	20.7488
180427	22	cell4	SR			9.07177	18.4636	20.8819
180510	28	cell16	SR			4.39	7.29	7.83
180706	45	cell5	SR			10.8043	14.0964	15.3026
190131	145	cell3	SR			1.37152	16.1784	19.0342
190131	145	cell4	SR			0.910755	13.6992	16.3986
190206	149	cell3	SR			1.90805	10.2916	11.8552
190206	149	cell4	SR			4.35632	13.2056	16.7022
190206	149	cell5	SR			2.40661	14.9614	18.0888
190207	150	cell2	SR			15.2479	22.1137	22.2683
190208	151	cell11	SR			6.22268	16.0379	17.142
180330	13	cell4	pAF	2.58154	12.4422
180330	13	cell9	pAF	3.55095	10.7194
180415	19	cell9	pAF	8.123	27.049
180511	30	cell9	pAF	12.7219	17.6275
180511	30	cell10	pAF	9.37308	16.2338
180511	30	cell11	pAF	8.783	14.2264
18070702	48	cell1	pAF	1.95132	5.76178
18070702	48	cell2	pAF	1.133	11.0296
18070702	48	cell5	pAF	8.22552	19.5129
181018	97	cell1	pAF	2.97792	2.99045
181018	97	cell8	pAF	13.4196	17.6699
180330	13	cell12	pAF			15.3794	24.6269	28.8134
180330	13	cell13	pAF			9.34934	13.0718	15.4267
180330	13	cell14	pAF			10.226	17.2481	19.9535
180415	19	cell11	pAF			6.90544	21.1448	26.5091
180415	19	cell12	pAF			6.48041	20.7226	24.2506
180511	30	cell12	pAF			13.5296	18.1661	18.3335
180511	30	cell13	pAF			6.52072	17.9464	21.5655
18070702	48	cell3	pAF			8.22028	18.0216	19.6174
18070702	48	cell6	pAF			4.06412	15.8663	17.2362
18070702	48	cell7	pAF			4.35543	15.8052	16.9881
181018	97	cell2	pAF			17.8227	29.8617	34.488
180307	3	cell8	peAF	6.47172	22.3459
180307	3	cell9	peAF	1.53823	16.7266
180421	20	cell3	peAF	4.34604	15.007
180422	21	cell3	peAF	8.8407	20.2949
18051903	33	cell15	peAF	5.07343	23.7081
18051903	33	cell16	peAF	4.04889	24.4501
18051903	33	cell23	peAF	1.57553	20.4582
18051903	33	cell24	peAF	1.83821	20.5434
18051903	33	cell25	peAF	0.161106	17.6217
180706	46	cell12	peAF	1.1605	4.35108
180706	46	cell13	peAF	0.546504	4.75491
180713	54	cell1	peAF	4.8315	10.7161
180725	55	cell1	peAF	4.73291	14.7809
180811	64	cell3	peAF	2.87894	17.9304
190131	146	cell9	peAF	1.41587	11.462
180421	20	cell4	peAF			12.1032	18.2554	22.6011
180422	21	cell4	peAF			17.5216	21.7209	23.7446
18051903	33	cell17	peAF			8.85523	19.5177	21.1336
18051903	33	cell18	peAF			5.77861	20.7755	23.0952
180706	46	cell14	peAF			6.71139	8.81352	16.2965
180706	46	cell15	peAF			7.52232	9.88845	17.9052
180713	54	cell2	peAF			0.105284	7.10915	8.65915
180725	55	cell2	peAF			5.40171	7.58804	7.93783
180811	64	cell4	peAF			13.0503	12.0632	11.7263
181017	95	cell2	peAF			10.7174	22.7215	27.5506
190131	146	cell10	peAF			4.93302	12.8549	18.3741
